# Supplementary material for: BMI-Dependent Correlations of Sex Hormone Genes with Simple Endometrial Hyperplasia
Source: Life (Basel). 2026 Jun 2;16(6):937. doi: 10.3390/life16060937 (PMC13302068; doi:10.3390/life16060937)
Supplement: Supplementary file 1 [file life-16-00937-s001.zip]

Archive with 1 entries (1 files):
- life-4280267-supplementary.pdf
